# Supplementary material for: Transdifferentiation of Human Fibroblasts into Skeletal Muscle Cells: Optimization and Assembly into Engineered Tissue Constructs through Biological Ligands
Source: Biology (Basel). 2021 Jun 16;10(6):539. doi: 10.3390/biology10060539 (PMC8235639; doi:10.3390/biology10060539)
Supplement: Supplementary file 1 [file biology-10-00539-s001.zip]

Archive with 1 entries (1 files):
- biology-1222602-supplementary.pdf
